# Supplementary material for: Infection Rates and Characterisation of Rickettsia africae (Rickettsiaceae) Detected in Amblyomma Species from Southern Africa
Source: Microorganisms. 2024 Aug 13;12(8):1663. doi: 10.3390/microorganisms12081663 (PMC11357051; doi:10.3390/microorganisms12081663)
Supplement: Supplementary file 1 [file microorganisms-12-01663-s001.zip]

Archive with 3 entries (3 files):
- Supplementary Data S2.pdf
- Supplementary Table S1 GenBank acc numbers.xlsx
- Supplementary Table S2 Rickettsia africae infection rate.xlsx
