# Supplementary material for: Infection Rates and Characterisation of Rickettsia africae (Rickettsiaceae) Detected in Amblyomma Species from Southern Africa
Source: Microorganisms. 2024 Aug 13;12(8):1663. doi: 10.3390/microorganisms12081663 (PMC11357051; doi:10.3390/microorganisms12081663)
Supplement: Supplementary file 1 [file microorganisms-12-01663-s001.zip › Supplementary Table S1 GenBank acc numbers.xlsx]

## Sheet: Sheet1
Supplimentary Table S1: Sequence information for samples and reference strains used in this study. The table provides information regarding the pathogen species, the source material from which the pathogens were obtained, the country of origin and strain or isolate type for the pathogens alongside their accession number from GenBank for each of the targeted genes.
Sample code	Pathogen		Source Material		Country of Origin	Strain/ Isolate/ Clone	Gene Region/ GenBank Acc. Num.
	Genus	Epithet	Genus	Epithet			ompA	ompB	gltA	17 kDa
	Rickettsia	conorii	Dermacentor	reticulatus	Russia		ON515544	-	-	-
	Rickettsia	africae	Rhipicephalus	sanguineus	Brazil		KX869919	-	-	-
	Rickettsia	africae	Amblyomma	hebraeum	South Africa	Strain GaLe kgothoane	MG953294	-	-	-
	Rickettsia	africae	Amblyomma	variegatum	Ghana	Strain TK-N17	OQ331038	-	-	-
	Rickettsia	africae	Amblyomma	variegatum	Saint Kitts and Nevis		GU247115	-	-	-
	Rickettsia	africae			São Tomé and Príncipe		MH781755	-	-	-
	Rickettsia	africae	Hyalomma	spp	Turky	Strain TR-Orkun-Hyalomma-nymph-89-Ankara	JQ691730	-	-	-
	Rickettsia	africae	Hyalomma	dromedarii	Egypt	Strain EgyRickHd-Qalet-El-Nakhl-5	HQ335133	-	HQ33526	-
	Rickettsia	africae	Hyalomma	impeltatum	Egypt	Strain EgyRickHimp-El-Arish	HQ335131	-	-	-
	Rickettsia	conorii				Strain Seven	-	AF123721	-	-
	Rickettsia	africae				Isolate ESF5	-	AF123706	-	-
	Rickettsia	africae	Amblyomma	variegatum	Kenya	Isolate 214	-	KF660533	-	-
	Rickettsia	spp.	Amblyomma	variegatum	São Tomé and Príncipe	Isolate Av0810	-	MF667453	-	-
	Rickettsia	africae	Homo	sapiens	Tanzania	Isolate 30966	-	KU721071	-	-
	Rickettsia	spp.	Amblyomma	variegatum	Djibouti	Clone Av Dj492	-	KT032136	-	-
	Rickettsia	spp.	Rhipicephalus	annulatus	Djibouti	Clone Ra Dj349	-	KT032137	-	-
	Rickettsia	conorii	Rhipicephalus	decoloratus	Uganda		-	-	-	OP974440
	Rickettsia	africae	Hyalomma	anatolicum	Lebanon	Clone 1	-	-	-	KY233202
	Rickettsia	africae	Amblyomma	variegatum	Uganda		-	-	-	OP974428
	Rickettsia	spp.	Amblyomma	hebraeum	Kenya	Clone 575 Wajir	-	-	-	KX368821
	Rickettsia	africae	Amblyomma	variegatum	Uganda		-	-	-	OP974411
	Rickettsia	africae	Amblyomma	variegatum	Uganda		-	-	-	OP974410
	Rickettsia	africae	Rhipicephalus	appendiculatus	Uganda		-	-	-	OP974419
	Rickettsia	africae	Rhipicephalus	appendiculatus	Uganda		-	-	-	OP974413
	Rickettsia	africae	Amblyomma	variegatum	Uganda		-	-	-	OP974444
	Rickettsia	africae	Amblyomma	variegatum	Uganda		-	-	-	OP974431
	Rickettsia	conorii	Homo	sapiens	Brazil	Strain ICB1004	-	-	EU716648	-
	Rickettsia	africae	Hyalomma	marginatum	Egypt	Strain EgyRickHmm Qalet El Nakhl	-	-	HQ335125	-
	Rickettsia	africae	Gorilla	gorilla	Democratic Republic of the Congo		-	-	MT833657	-
	Rickettsia	africae	Amblyomma	compressum	Liberia	Strain GL055	-	-	JN043505	-
	Rickettsia	africae	Rhipicephalus	evertsi evertsi	Senegal		-	-	HM050288	-
	Rickettsia	africae	Amblyomma	lepidum	Ethiopia		-	-	KJ941103	-
	Rickettsia	africae			Zambia		-	-	LC565698	-
	Rickettsia	africae	Amblyomma	variegatum	Madagascar		-	-	KJ645939	-
	Rickettsia	africae	Amblyomma	variegatum	Madagascar		-	-	KJ645938	-
	Rickettsia	africae	Amblyomma	variegatum	Kenya		-	-	MW248715	-
	Rickettsia	africae	Amblyomma	hebraeum	South Africa		-	-	MT150895	-
	Rickettsia	africae	Amblyomma	hebraeum	South Africa		-	-	MT150894	-
	Rickettsia	raoultii	Haemaphysalis	erinacei	China		KR608786	KR608787	KR608785	KR608784
	Rickettsia	africae	Amblyomma	variegatum	Ethiopia	Isolate ESF5	CP001612	CP001612	CP001612	CP001612
	Rickettsia	africae	Homo	sapiens	Brazil	Strain PELE	MG515014	MG515015	MG515012	MG515013
EC001	Rickettsia	africae	Amblyomma	hebraeum	South Africa	Isolate C1	MN972462	MT150897	MT150894	MT150903
EC003	Rickettsia	africae	Amblyomma	hebraeum	South Africa	Isolate C3	MT009349	MT150898	MT150896	MT150905
ACC001	Rickettsia	africae	Amblyomma	pomposum	Angola		PP157753	PP157800	PP157834	PP157871
AHB006	Rickettsia	africae	Amblyomma	pomposum	Angola		PP157754	-	-	-
AHB023	Rickettsia	africae	Amblyomma	pomposum	Angola		-	PP157813	PP157835	PP157870
AML005	Rickettsia	africae	Amblyomma	variegatum	Angola		PP157758	PP157795	PP157839	PP157869
AML020	Rickettsia	africae	Amblyomma	variegatum	Angola		PP157759	PP157794	PP157840	PP157868
AML069	Rickettsia	africae	Amblyomma	variegatum	Angola		PP157760	PP157793	PP157841	PP157880
AML193	Rickettsia	africae	Amblyomma	variegatum	Angola		-	PP157816	-	-
ANC016	Rickettsia	africae	Amblyomma	pomposum	Angola		PP157756	PP157798	PP157837	-
ANC094	Rickettsia	africae	Amblyomma	pomposum	Angola		PP157757	PP157797	PP157838	-
ATH015	Rickettsia	africae	Amblyomma	pomposum	Angola		PP157755	PP157796	PP157836	-
GP041	Rickettsia	africae	Amblyomma	hebraeum	South Africa		-	PP157809	-	-
KZN002	Rickettsia	africae	Amblyomma	hebraeum	South Africa		PP157745	PP157814	PP157826	PP157882
KZN019	Rickettsia	africae	Amblyomma	hebraeum	South Africa		PP157746	PP157807	PP157827	PP157862
LP083	Rickettsia	africae	Amblyomma	hebraeum	South Africa		PP157747	PP157806	PP157828	PP157863
MIHem373	Rickettsia	africae	Amblyomma	hebraeum	Mozambique		PP157737	PP157777	PP157818	PP157854
MIMas289	Rickettsia	africae	Amblyomma	hebraeum	Mozambique		PP157738	PP157780	PP157819	PP157876
MMCup011	Rickettsia	africae	Amblyomma	variegatum	Mozambique		-	PP157791	-	PP157875
MMGa050	Rickettsia	africae	Amblyomma	hebraeum	Mozambique		PP157739	PP157792	PP157820	PP157855
MMMac079	Rickettsia	africae	Amblyomma	variegatum	Mozambique		PP157761	PP157790	PP157842	-
MMMam167	Rickettsia	africae	Amblyomma	variegatum	Mozambique		PP157762	PP157789	PP157821	PP157865
MMMan284	Rickettsia	africae	Amblyomma	hebraeum	Mozambique		PP157740	PP157799	-	PP157877
MP005	Rickettsia	africae	Amblyomma	hebraeum	South Africa		PP157748	PP157815	PP157829	PP157866
MSChi097	Rickettsia	africae	Amblyomma	variegatum	Mozambique		PP157763	PP157788	PP157843	PP157864
MSChi224	Rickettsia	africae	Amblyomma	hebraeum	Mozambique		PP157741	PP157805	PP157822	-
MSChi291	Rickettsia	africae	Amblyomma	hebraeum	Mozambique		PP157742	PP157808	PP157823	PP157856
MSChi328	Rickettsia	africae	Amblyomma	hebraeum	Mozambique		PP157743	PP157811	PP157824	-
MSChi351	Rickettsia	africae	Amblyomma	hebraeum	Mozambique		PP157744	PP157810	PP157825	-
MSMun066	Rickettsia	africae	Amblyomma	variegatum	Mozambique		PP157764	PP157787	PP157844	PP157881
MSMun1015	Rickettsia	africae	Amblyomma	eburneum	Mozambique		-	PP157775	-	-
MSMun144	Rickettsia	africae	Amblyomma	variegatum	Mozambique		PP157765	PP157786	-	-
MSMun198	Rickettsia	africae	Amblyomma	variegatum	Mozambique		PP157766	PP157785	PP157845	PP157879
MSMun317	Rickettsia	africae	Amblyomma	variegatum	Mozambique		PP157767	PP157784	PP157846	-
MSMun411	Rickettsia	africae	Amblyomma	variegatum	Mozambique		PP157768	PP157783	PP157847	-
MSMun998	Rickettsia	africae	Amblyomma	eburneum	Mozambique		-	PP157776	-	-
ZiMC089	Rickettsia	africae	Amblyomma	hebraeum	Zimbabwe		PP157749	PP157804	PP157830	PP157867
ZiMG017	Rickettsia	africae	Amblyomma	variegatum	Zimbabwe		PP157774	PP157817	PP157853	PP157878
ZiMG021	Rickettsia	africae	Amblyomma	hebraeum	Zimbabwe		PP157750	PP157803	PP157831	PP157874
ZiMS003	Rickettsia	africae	Amblyomma	hebraeum	Zimbabwe		PP157751	PP157802	PP157832	PP157873
ZiMZ099	Rickettsia	africae	Amblyomma	hebraeum	Zimbabwe		PP157752	PP157801	PP157833	PP157872
ZLSY047	Rickettsia	africae	Amblyomma	variegatum	Zambia		PP157769	PP157782	PP157848	PP157861
ZMC021	Rickettsia	africae	Amblyomma	variegatum	Zambia		PP157770	PP157781	PP157849	PP157860
ZML073	Rickettsia	africae	Amblyomma	variegatum	Zambia		PP157771	PP157812	PP157850	PP157859
ZMN062	Rickettsia	africae	Amblyomma	variegatum	Zambia		PP157772	PP157779	PP157851	PP157858
ZMT017	Rickettsia	africae	Amblyomma	variegatum	Zambia		PP157773	PP157778	PP157852	PP157857
