# Supplementary material for: Infection Rates and Characterisation of Rickettsia africae (Rickettsiaceae) Detected in Amblyomma Species from Southern Africa
Source: Microorganisms. 2024 Aug 13;12(8):1663. doi: 10.3390/microorganisms12081663 (PMC11357051; doi:10.3390/microorganisms12081663)
Supplement: Supplementary file 1 [file microorganisms-12-01663-s001.zip › Supplementary Table S2 Rickettsia africae infection rate.xlsx]

## Sheet: Sheet1
Supplementary Table S2: Proportion and distribution of Amblyomma ticks collected in southern Africa and their R. africae prevalence. The table indicates the total number of Amblyomma ticks collected, the host from which the ticks were collected from, the number of R. africae positive ticks and the R. africae prevalence (in %) for each species of Amblyomma tick from each country.
Country	Tick species	Host	Overall			Male			Female
			No. collected	No. infected	Prevalence (%)	No. collected	No. infected	Prevalence (%)	No. collected	No. infected	Prevalence (%)
Angola	A. pomposum	Cattle/Goats	191	80	41.9	187	79	42.2	4	1	25
	A. variegatum	Cattle/Goats	252	28	11.1	236	24	10.2	16	4	25
Total			443	108	24.4
Mozambique	A. hebraeum	Cattle/Goats	541	181	33.5	370	148	40	171	33	19.3
	A. variegatum	Cattle/Goats	313	63	20.1	235	49	20.9	78	14	17.9
	A. eburneum	Buffalo, Eland, Nyala, Reedbuck	156	22	14.1	115	14	12.2	41	8	19.5
	A. variegatum	Buffalo, Eland, Nyala, Reedbuck	160	35	21.9	107	27	25.2	53	8	15.1
Total			1170	301	25.7
South Africa	A. hebraeum	Cattle	421	48	11.4
Zambia	A. variegatum	Cattle	566	202	35.7	534	190	35.6	32	12	37.5
Zimbabwe	A. hebraeum	Cattle	334	98	29.3	203	60	29.6	131	38	29
	A. variegatum	Cattle	11	1	9.1	10	1	10	1	0	0.0
Total			345	99	28.7
